# Supplementary material for: Comparative profiling of stress granule clearance reveals differential contributions of the ubiquitin system
Source: Life Sci Alliance. 2021 Mar 9;4(5):e202000927. doi: 10.26508/lsa.202000927 (PMC8008963; doi:10.26508/lsa.202000927)
Supplement: Supplementary file 1 [file LSA-2020-00927_SdataFS1.zip]

Archive with 76 entries (55 files):
- SourceDataForFigureS1A /
- SourceDataForFigureS1A /anti-K48 test /
- SourceDataForFigureS1A /anti-K48 test /.DS_Store
- __MACOSX/
- __MACOSX/SourceDataForFigureS1A /
- __MACOSX/SourceDataForFigureS1A /anti-K48 test /
- __MACOSX/SourceDataForFigureS1A /anti-K48 test /._.DS_Store
- SourceDataForFigureS1A /anti-K48 test /control/
- SourceDataForFigureS1A /anti-K48 test /control/heat k48-g3bp/
- SourceDataForFigureS1A /anti-K48 test /control/heat k48-g3bp/.DS_Store
- __MACOSX/SourceDataForFigureS1A /anti-K48 test /control/
- __MACOSX/SourceDataForFigureS1A /anti-K48 test /control/heat k48-g3bp/
- __MACOSX/SourceDataForFigureS1A /anti-K48 test /control/heat k48-g3bp/._.DS_Store
- SourceDataForFigureS1A /anti-K48 test /control/heat k48-g3bp/heat k48-g3bp.lei
- __MACOSX/SourceDataForFigureS1A /anti-K48 test /control/heat k48-g3bp/._heat k48-g3bp.lei
- SourceDataForFigureS1A /anti-K48 test /control/heat k48-g3bp/heat k48-g3bp.txt
- __MACOSX/SourceDataForFigureS1A /anti-K48 test /control/heat k48-g3bp/._heat k48-g3bp.txt
- SourceDataForFigureS1A /anti-K48 test /control/heat k48-g3bp/heat k48-g3bp_Series017_z000_ch00.tif
- __MACOSX/SourceDataForFigureS1A /anti-K48 test /control/heat k48-g3bp/._heat k48-g3bp_Series017_z000_ch00.tif
- SourceDataForFigureS1A /anti-K48 test /control/heat k48-g3bp/heat k48-g3bp_Series017_z000_ch01.tif
- __MACOSX/SourceDataForFigureS1A /anti-K48 test /control/heat k48-g3bp/._heat k48-g3bp_Series017_z000_ch01.tif
- SourceDataForFigureS1A /anti-K48 test /control/heat k48-g3bp/heat k48-g3bp_Series017_z000_ch02.tif
- __MACOSX/SourceDataForFigureS1A /anti-K48 test /control/heat k48-g3bp/._heat k48-g3bp_Series017_z000_ch02.tif
- __MACOSX/SourceDataForFigureS1A /anti-K48 test /control/._heat k48-g3bp
- SourceDataForFigureS1A /anti-K48 test /pre-incubated with freeUb/
- SourceDataForFigureS1A /anti-K48 test /pre-incubated with freeUb/heat k48-UB-g3bp/
- SourceDataForFigureS1A /anti-K48 test /pre-incubated with freeUb/heat k48-UB-g3bp/.DS_Store
- __MACOSX/SourceDataForFigureS1A /anti-K48 test /pre-incubated with freeUb/
- __MACOSX/SourceDataForFigureS1A /anti-K48 test /pre-incubated with freeUb/heat k48-UB-g3bp/
- __MACOSX/SourceDataForFigureS1A /anti-K48 test /pre-incubated with freeUb/heat k48-UB-g3bp/._.DS_Store
- SourceDataForFigureS1A /anti-K48 test /pre-incubated with freeUb/heat k48-UB-g3bp/heat k48-UB-g3bp.lei
- __MACOSX/SourceDataForFigureS1A /anti-K48 test /pre-incubated with freeUb/heat k48-UB-g3bp/._heat k48-UB-g3bp.lei
- SourceDataForFigureS1A /anti-K48 test /pre-incubated with freeUb/heat k48-UB-g3bp/heat k48-UB-g3bp.txt
- __MACOSX/SourceDataForFigureS1A /anti-K48 test /pre-incubated with freeUb/heat k48-UB-g3bp/._heat k48-UB-g3bp.txt
- SourceDataForFigureS1A /anti-K48 test /pre-incubated with freeUb/heat k48-UB-g3bp/heat k48-UB-g3bp_Series006_z000_ch00.tif
- __MACOSX/SourceDataForFigureS1A /anti-K48 test /pre-incubated with freeUb/heat k48-UB-g3bp/._heat k48-UB-g3bp_Series006_z000_ch00.tif
- SourceDataForFigureS1A /anti-K48 test /pre-incubated with freeUb/heat k48-UB-g3bp/heat k48-UB-g3bp_Series006_z000_ch01.tif
- __MACOSX/SourceDataForFigureS1A /anti-K48 test /pre-incubated with freeUb/heat k48-UB-g3bp/._heat k48-UB-g3bp_Series006_z000_ch01.tif
- SourceDataForFigureS1A /anti-K48 test /pre-incubated with freeUb/heat k48-UB-g3bp/heat k48-UB-g3bp_Series006_z000_ch02.tif
- __MACOSX/SourceDataForFigureS1A /anti-K48 test /pre-incubated with freeUb/heat k48-UB-g3bp/._heat k48-UB-g3bp_Series006_z000_ch02.tif
- __MACOSX/SourceDataForFigureS1A /anti-K48 test /pre-incubated with freeUb/._heat k48-UB-g3bp
- SourceDataForFigureS1A /anti-K48 test /pre-incubated with K48Ub/
- SourceDataForFigureS1A /anti-K48 test /pre-incubated with K48Ub/heat k48-k48UB-g3bp/
- SourceDataForFigureS1A /anti-K48 test /pre-incubated with K48Ub/heat k48-k48UB-g3bp/.DS_Store
- __MACOSX/SourceDataForFigureS1A /anti-K48 test /pre-incubated with K48Ub/
- __MACOSX/SourceDataForFigureS1A /anti-K48 test /pre-incubated with K48Ub/heat k48-k48UB-g3bp/
- __MACOSX/SourceDataForFigureS1A /anti-K48 test /pre-incubated with K48Ub/heat k48-k48UB-g3bp/._.DS_Store
- SourceDataForFigureS1A /anti-K48 test /pre-incubated with K48Ub/heat k48-k48UB-g3bp/heat k48-k48UB-g3bp.lei
- __MACOSX/SourceDataForFigureS1A /anti-K48 test /pre-incubated with K48Ub/heat k48-k48UB-g3bp/._heat k48-k48UB-g3bp.lei
- SourceDataForFigureS1A /anti-K48 test /pre-incubated with K48Ub/heat k48-k48UB-g3bp/heat k48-k48UB-g3bp.txt
- __MACOSX/SourceDataForFigureS1A /anti-K48 test /pre-incubated with K48Ub/heat k48-k48UB-g3bp/._heat k48-k48UB-g3bp.txt
- SourceDataForFigureS1A /anti-K48 test /pre-incubated with K48Ub/heat k48-k48UB-g3bp/heat k48-k48UB-g3bp_Series011_z000_ch00.tif
- __MACOSX/SourceDataForFigureS1A /anti-K48 test /pre-incubated with K48Ub/heat k48-k48UB-g3bp/._heat k48-k48UB-g3bp_Series011_z000_ch00.tif
- SourceDataForFigureS1A /anti-K48 test /pre-incubated with K48Ub/heat k48-k48UB-g3bp/heat k48-k48UB-g3bp_Series011_z000_ch01.tif
- __MACOSX/SourceDataForFigureS1A /anti-K48 test /pre-incubated with K48Ub/heat k48-k48UB-g3bp/._heat k48-k48UB-g3bp_Series011_z000_ch01.tif
- SourceDataForFigureS1A /anti-K48 test /pre-incubated with K48Ub/heat k48-k48UB-g3bp/heat k48-k48UB-g3bp_Series011_z000_ch02.tif
- __MACOSX/SourceDataForFigureS1A /anti-K48 test /pre-incubated with K48Ub/heat k48-k48UB-g3bp/._heat k48-k48UB-g3bp_Series011_z000_ch02.tif
- __MACOSX/SourceDataForFigureS1A /anti-K48 test /pre-incubated with K48Ub/._heat k48-k48UB-g3bp
- SourceDataForFigureS1A /anti-K48 test /pre-incubated with K63Ub/
- SourceDataForFigureS1A /anti-K48 test /pre-incubated with K63Ub/heat k48-k63UB-g3bp/
- SourceDataForFigureS1A /anti-K48 test /pre-incubated with K63Ub/heat k48-k63UB-g3bp/.DS_Store
- __MACOSX/SourceDataForFigureS1A /anti-K48 test /pre-incubated with K63Ub/
- __MACOSX/SourceDataForFigureS1A /anti-K48 test /pre-incubated with K63Ub/heat k48-k63UB-g3bp/
- __MACOSX/SourceDataForFigureS1A /anti-K48 test /pre-incubated with K63Ub/heat k48-k63UB-g3bp/._.DS_Store
- SourceDataForFigureS1A /anti-K48 test /pre-incubated with K63Ub/heat k48-k63UB-g3bp/heat k48-k63UB-g3bp.lei
- __MACOSX/SourceDataForFigureS1A /anti-K48 test /pre-incubated with K63Ub/heat k48-k63UB-g3bp/._heat k48-k63UB-g3bp.lei
- SourceDataForFigureS1A /anti-K48 test /pre-incubated with K63Ub/heat k48-k63UB-g3bp/heat k48-k63UB-g3bp.txt
- __MACOSX/SourceDataForFigureS1A /anti-K48 test /pre-incubated with K63Ub/heat k48-k63UB-g3bp/._heat k48-k63UB-g3bp.txt
- SourceDataForFigureS1A /anti-K48 test /pre-incubated with K63Ub/heat k48-k63UB-g3bp/heat k48-k63UB-g3bp_Series008_z000_ch00.tif
- __MACOSX/SourceDataForFigureS1A /anti-K48 test /pre-incubated with K63Ub/heat k48-k63UB-g3bp/._heat k48-k63UB-g3bp_Series008_z000_ch00.tif
- SourceDataForFigureS1A /anti-K48 test /pre-incubated with K63Ub/heat k48-k63UB-g3bp/heat k48-k63UB-g3bp_Series008_z000_ch01.tif
- __MACOSX/SourceDataForFigureS1A /anti-K48 test /pre-incubated with K63Ub/heat k48-k63UB-g3bp/._heat k48-k63UB-g3bp_Series008_z000_ch01.tif
- SourceDataForFigureS1A /anti-K48 test /pre-incubated with K63Ub/heat k48-k63UB-g3bp/heat k48-k63UB-g3bp_Series008_z000_ch02.tif
- __MACOSX/SourceDataForFigureS1A /anti-K48 test /pre-incubated with K63Ub/heat k48-k63UB-g3bp/._heat k48-k63UB-g3bp_Series008_z000_ch02.tif
- __MACOSX/SourceDataForFigureS1A /anti-K48 test /pre-incubated with K63Ub/._heat k48-k63UB-g3bp
- __MACOSX/SourceDataForFigureS1A /._anti-K48 test 
